# Supplementary material for: Impacts of Circadian Gene Period2 Knockout on Intestinal Metabolism and Hepatic Antioxidant and Inflammation State in Mice
Source: Oxid Med Cell Longev. 2022 Jul 19;2022:7896371. doi: 10.1155/2022/7896371 (PMC9325607; doi:10.1155/2022/7896371)
Supplement: Supplementary Materials — Table S1: specific primers used for RT-PCR. Table S2: the significantly differential metabolites in metabolomics data in KO and WT mice. Table S3: KEGG pathways enriched with significantly altered metabolites in KO and WT mice. Table S4: identification of DEGs in WT and KO mice in Exp1. Table S5: identification of DEGs in WT and KO mice in Exp2. [file 7896371.f1.zip]

Archive with 3 entries (3 files):
- Supplementary data (1).docx
- Table S4 Identification of DEGs in WT and KO mice in Exp1.docx
- Table S5 Identification of DEGs in WT and KO mice in Exp2.docx
